# Supplementary material for: Synthesis and Application of 4′-C-[(N-alkyl)aminoethyl]thymidine Analogs for Optimizing Oligonucleotide Properties
Source: Molecules. 2025 Jan 27;30(3):581. doi: 10.3390/molecules30030581 (PMC11820600; doi:10.3390/molecules30030581)
Supplement: Supplementary file 1 [file molecules-30-00581-s001.zip]

Archive with 1 entries (1 files):
- molecules-3416354-supplementary.pdf
